# Supplementary material for: Psychosocial Correlates of Adolescent E-Cigarette Preventive Behavior Among Thai Secondary School Students: A Cross-Sectional Study
Source: Healthcare (Basel). 2026 Jun 11;14(12):1664. doi: 10.3390/healthcare14121664 (PMC13300186; doi:10.3390/healthcare14121664)
Supplement: Supplementary file 1 [file healthcare-14-01664-s001.zip]

Archive with 1 entries (1 files):
- healthcare-4325143-supplementary.pdf
